# Supplementary material for: Nanopore Long-Read Guided Complete Genome Assembly of Hydrogenophaga intermedia, and Genomic Insights into 4-Aminobenzenesulfonate, p-Aminobenzoic Acid and Hydrogen Metabolism in the Genus Hydrogenophaga
Source: Front Microbiol. 2017 Oct 4;8:1880. doi: 10.3389/fmicb.2017.01880 (PMC5632844; doi:10.3389/fmicb.2017.01880)
Supplement: Supplementary file 3 [file Data_Sheet_1.FASTA]

>flava_NBRC_102514~NZ_BCTF01000015.1_137 | aligned:1-499 (499)
MITELEFKSLTQQGYNRIPLMVEAFADLETPLSLYLKLAHGRGDGANSFLLESVVGGERFGRYSFIGLPARTLLRASGFGAEARTEVVRDGVVVETNHGNPLDFIAAYQQRFKVALRPGLPRFCGGLAGYFGYDAVRYIEKKLENTCPPDTLGTPDILLLQCEELAVIDNLSGKLYLIVYADPAQPEAYANAKKRLRELKEALKYSVAAPVVKPSQSHPAQRSFAKDDYLTSVERAKELIAAGDFMQVQVGQRISKRYTESPLSLYRALRSLNPSPYMYYYHFGDFHVVGASPEILVRQEHTEEGQKVIIRPLAGTRPRGATPEKDKATEVELLDDPKERAEHVMLIDLARNDIGRIAKIGTVKVTEAFVVERYSHVMHIVSNVEGVLNDGMTNMDVLKATFPAGTLTGAPKVHAMELIDQLEPVKRGIYGGACGYLSYAGDMDVAIAIRTAIIKDQTLHVQAAAGVVADSVPEMEWRETEHKARALLRAAELVEEGLE
>intermedia_S1~NZ_CCAE010000006.1_126 | aligned:1-499 (499)
MITELEFKSLAQQGYNRIPLMLEAFADLETPLSLYLKLAHGRGDGRHSFLLESVVGGERFGRYSFIGLPARTLLRASGFGAEAKTEVVRDGEVVETAHGNPLDFIAAYQQRFKVALRPGLPRFCGGLAGYFGYDAVRYVEKKLQAGCPPDTLGCPDILLLQCEELAVIDNLSGKLYLIVYADPGQPEAYSAAKKRLRELKEALKYSVSAPQVKPTQHHPAERGFAKADYLAAVERAKELIAAGDFMQVQVGQRIQKRYTESPLSLYRALRSLNPSPYMYYYHFGDFHVVGASPEILVRQEHTEEGQKITIRPLAGTRPRGATTERDKATEVELVNDPKERAEHVMLIDLARNDIGRIAKIGSVKVTEAFAVERYSHVMHIVSNVEGILNDGMTNMDVLRATFPAGTLTGAPKVHAMELIDQLEPVKRGIYGGACGYLSYAGDMDVAIAIRTAIVKDQVLYVQAAAGVVADSVPEMEWRETEHKARALLRAAELVEEGLE
>palleronii_NBRC_102513~NZ_BCTJ01000017.1_100 | aligned:1-499 (499)
MITELEFKSLAQQGYHRIPLMAEAFADLETPLSLYLKLAHGRGDGKYSFLLESVVGGERFGRYSFIGLPARTLLRATGFGAEAKTEVVRDGVVVETGHGNPLDFIAAYQQRFKVALRPGLPRFCGGLAGYFGYDAVRHIEKKLENSCPPDTLGCPDILLLQCEELAVIDNLSGKLYLIVYADPAQPEAFANAKKRLRELREALKYSVSAPVVKPSQAYPAERDFAKADYLKAVERAKELIAAGDFMQVQVGQRIKKRYTESPLSLYRALRSLNPSPYMYYYHFGDFHVVGASPEILVRQENTVEGQKITIRPLAGTRPRGATPELDKATEQELINDPKERAEHVMLIDLARNDIGRIARTGTVKVTEAFAVERYSHVMHIVSNVEGVLNDGMTSMDVLKATFPAGTLTGAPKVHAMELIDQLEPTKRGIYGGACGYLSYAGDMDVAIAIRTGIIKDQTLYVQAAAGVVADSVPEMEWRETEHKARALLRAAELVEEGLE
>pseudoflava_NBRC_102511~NZ_BCWQ01000010.1_9 | aligned:1-499 (499)
MITELEFKSLTQQGYNRIPLMVEAFADLETPLSLYLKLAHGRGDGANSFLLESVVGGERFGRYSFIGLPARTLLRASGFGAEARTEVVRDGVVVETNHGNPLDFIAAYQQRFKVALRPGLPRFCGGLAGYFGYDAVRYIEKKLEHTCPPDTLGTPDILLLQCEELAVIDNLSGKLYLIVYADPAQPEAYANAKKRLRELKEALKYSVAAPVVKPSQSHPAQRSFAKDEYLKSVERAKELIAAGDFMQVQVGQRISKRYTESPLSLYRALRSLNPSPYMYYYHFGNFHVVGASPEILVRQEHTEEGQKVIIRPLAGTRPRGATPEKDKATEVELLADPKERAEHVMLIDLARNDIGRIAKIGTVKVTEAFVVERYSHVMHIVSNVEGVLNDGMTNMDVLKATFPAGTLTGAPKVHAMELIDQLEPVKRGIYGGACGYLSYAGDMDVAIAIRTAIIKDQTLHVQAAAGVVADSVPEMEWRETEHKARALLRAAELVEEGLE
>A37~NZ_MUNZ01000075.1_9 | aligned:1-499 (499)
MITELEFKSLASQGYNRIPLMAEAFADLETPLSLYLKLAHGRGDGKYSFLLESVVGGERFGRYSFIGLPARTLLRASGFGAEAQTEVVRDGVVVETNHGNPLDFIAAYQQRFKVALRPGLPRFCGGLAGYFGYDAVRYIEKKLENTCPPDTLGCPDILLLQCEELAVIDNLSGKLYLIVYADPAQPEAFANAKKRVRELKDALKYSVSAPVVKPSQSHPPERDFAKADYIAAVERAKELIAGGDFMQVQVGQRIKKRYTESPLSLYRALRSLNPSPYMYYYHFGDFHVVGASPEILVRQEQVDEGQKVIIRPLAGTRPRGATPEKDKATEIELVNDPKERAEHVMLIDLARNDIGRIAKIGSVKVTEAFAVERYSHVMHIVSNVEGTLVDGMTNMDVLKATFPAGTLTGAPKVHAMELIDQLEPTKRGLYGGACGYLSYAGDMDVAIAIRTGIIKDQMLYVQAAAGVVADSIPEMEWRETEHKARALLRAAELVEEGLE
>H7_H7~NZ_MCIC01000020.1_178 | aligned:1-499 (499)
MITELEFKSLTQQGYNRIPLMVEAFADLETPLSLYLKLAHDRGDGANSFLLESVVGGERFGRYSFIGLPARTLLRASGFGAEARTEVVRDGVVVETNHGNPLDFIAAYQQRFKVALRPGLPRFCGGLAGYFGYDAVRYIEKKLEHTCPPDTLGTPDILLLQCEELAVIDNLSGKLYLIVYADPAQPEAYANAKKRLRELKEALKYSVAAPVVKPSQSHPAQRSFAKDDYLKSVERAKELIAAGDFMQVQVGQRISKRYTESPLSLYRALRSLNPSPYMYYYHFGDFHVVGASPEILVRQEHTQEGQKVIIRPLAGTRPRGATPEKDKATEVELLADPKERAEHVMLIDLARNDIGRIAKIGTVKVTEAFVVERYSHVMHIVSNVEGVLNDGMTNMDVLKATFPAGTLTGAPKVHAMELIDQLEPVKRGIYGGACGYLSYAGDMDVAIAIRTAIIKDQTLHVQAAAGVVADSVPEMEWRETEHKARALLRAAELVEEGLE
>IBVHS1~NZ_NFUU01000003.1_8 | aligned:1-499 (499)
MITELEFKSLTQQGYNRIPLMAEAFADLETPLSLYLKLAHGRGDGKHSFLLESVVGGERFGRYSFIGLPARTLLRATGFGVEAKTEVVRDGAVVETHHGNPLDFIAAYQQRFKVALRPGLPRFCGGLAGYFGYDAVRHIEKKLENTCPPDTLGCPDILLLQCEELAVIDNLSGKLYLIVYADPAQPEAYANAKKRLRELRESLKYSVSAPVVKPTQGYPAERDFAKADYLAAVNRAKELIAAGDFMQVQVGQRIKKRYTESPLSLYRALRSLNPSPYMYYYHFGDFHVVGASPEILVRQENTAEGTKITIRPLAGTRPRGATPEQDKATELELVNDPKERAEHVMLIDLARNDIGRIAKTGTVKVTEAFAVERYSHVMHIVSNVEGMLVDGMTSMDVLKATFPAGTLTGAPKVHAMEVIDQLEPTKRGIYGGACGYLSYAGDMDVAIAIRTGIIKDQTLYVQAAAGVVADSVPEMEWRETEHKARALLRAAELVEEGLE
>IBVHS2~NZ_NFUT01000004.1_145 | aligned:1-499 (499)
MITELEFKSLAQQGYNRIPLMVEAFADLETPLSLYLKLAHGRGDGAHSFLLESVVGGERFGRYSFIGLPARTLLRASGFGDQARTEVVRDGVVVETNHGNPLDFIAAYQQRFKVALRPGLPRFCGGLAGYFGYDAVRYIERKLEATCPPDTLGTPDILLLQCEELAVIDNLSGKLYLIVYADPAQPEAYAGAKKRLRDLKEALKYSVAAPVVKASQGHPAERSFAKADYLAAVDRAKDLIAAGDFMQVQVGQRISKRYTESPLSLYRALRSLNPSPYMYYYHFGDFHVVGASPEILVRQEHTDEGEKVTIRPLAGTRPRGATPEKDKATEAELLADPKERAEHVMLIDLARNDIGRIAKVGSVKVTEAFVVERYSHVMHIVSNVEGILNDGMTNMDVLKATFPAGTLTGAPKVHAMELIDQLEPVKRGIYGGACGYLSYAGDMDVAIAIRTAVIKDQTLHVQAAAGVVADSVPEMEWRETEHKARALLRAAELVEEGLE
>LPB0072~NZ_CP017476.1_4313 | aligned:1-499 (499)
MITELEFKSLASQGYNRIPLMVEAFADLETPLSLYLKLAHGKGDGKHSFLLESVVGGERFGRYSFIGLPARTLLRASGFGSDAKTEVVTDGAVMETATGNPLDFIAEYQQRFKVALRPGLPRFCGGLAGYFGYDAVRYIEKKLENSCPPDALGCPDILLLQCEELAVIDNLSGKLYLIVYADPAAPEAYANAKKRLRELKEALKYSVSAPVVKATQSYPAERSFSKVDYLAAVDRAKELIAAGDFMQVQVGQRISKRYTESPLSLYRALRSLNPSPYMYYYHFGDFHVVGASPEILVRQEHTEEGTKVTIRPLAGTRPRGASPEADKAVEQELVNDPKERAEHVMLIDLARNDIGRIAKTGSVKVTEAFAVERYSHVMHIVSNVEGILNDGMTNMDVLKATFPAGTLTGAPKVHAMELIDQLEPTKRGLYGGACGYLSYAGDMDVAIAIRTGIIKDQVLHVQAAAGVVADSVPEMEWRETEHKARALLRAAELVEEGLE
>PBC~NZ_CP017311.1_4227 | aligned:1-499 (499)
MITELEFKSLAQQGYNRIPLMLEAFADLETPLSLYLKLAHGRGDGRHSFLLESVVGGERFGRYSFIGLPARTLLRASGFGAEAKTEVVRDGEVVETAHGNPLDFIAAYQQRFKVALRPGLPRFCGGLAGYFGYDAVRYVEKKLQAGCPPDTLGCPDILLLQCEELAVIDNLSGKLYLIVYADPGQPEAYSAAKKRLRELKEALKYSVSAPQVKPTQHHPAERGFAKADYLAAVERAKELIAAGDFMQVQVGQRIQKRYTESPLSLYRALRSLNPSPYMYYYHFGDFHVVGASPEILVRQEHTEEGQKITIRPLAGTRPRGATTERDKATEVELVNDPKERAEHVMLIDLARNDIGRIAKIGSVKVTEAFAVERYSHVMHIVSNVEGILNDGMTNMDVLRATFPAGTLTGAPKVHAMELIDQLEPVKRGIYGGARGYLSYAGDMDVAIAIRTAIVKDQVLYVQAAAGVVADSVPEMEWRETEHKARALLRAAELVEEGLE
>PML113~NZ_MIYM01000008.1_207 | aligned:1-499 (499)
MITELEFKSLAQQGYNRIPLMLEAFADLETPLSLYLKLAHGRGDGRHSFLLESVVGGERFGRYSFIGLPARTLLRASGFGAAAKTEVVRDGEVVETAHGNPLDFIAAYQQRFKVALRPGLPRFCGGLAGYFGYDAVRYVEKKLEAGCPPDTLGCPDILLLQCEELAVIDNLSGKLYLIVYADPGQPEAYSGAKKRLRELKEALKYSVSAPQVKPTQHHPAERGFAKADYLAAVERAKGLIAAGDFMQVQVGQRIQKRYTESPLSLYRALRSLNPSPYMYYYHFGDFQVVGASPEILVRQEHTEDGQKITIRPLAGTRPRGATPEKDKATEAELVNDPKERAEHVMLIDLARNDIGRIAKTGSVKVTEAFAVERYSHVMHIVSNVEGLLNEGMTNMDVLKATFPAGTLTGAPKVHAMELIDQLEPVKRGIYGGACGYLSYAGDMDVAIAIRTAIVKDQVLYVQAAAGVVADSVPEMEWRETEHKARALLRAAELVEEGLE
>RAC07~NZ_CP016449.1_3671 | aligned:1-499 (499)
MITELEFKSLAQQGFNRIPLMAEAFADLETPLSLYLKLAHGRGDGKHSFLLESVVGGERFGRYSFIGLPARTLLRATGFGAEAKTEVVRDGVVVETNHGNPLDFIAAYQQRFKVALRPGLPRFCGGLAGYFGYDAVRHIEKKLEKSCPPDTLGCPDILLLQCEELAVIDNLSGKLYLIVYADPAQPEAYANGKKRLRELREALKYSVSAPVVKPSQGYPAERDFAKADYLKAVDRAKELIAAGDFMQVQVGQRIKKRYTESPLSLYRALRSLNPSPYMYYYHFGDFHVVGASPEILVRQENTAEGTKVTIRPLAGTRPRGATPEQDKATETELINDPKERAEHVMLIDLARNDIGRIAKIGTVQVTEAFAVERYSHVMHIVSNVEGMLVDGMTSMDVLKATFPAGTLTGAPKVHAMELIDQLEPTKRGIYGGACGYLSYAGDMDVAIAIRTGIIKDQTLYVQAAAGVVADSVPEMEWRETEHKARALLRAAELVEEGLE
>Root209~NZ_LMIE01000001.1_8 | aligned:1-499 (499)
MITELEFKSLAQQGYNRIPLMAEAFADLETPLSLYLKLAHGRGDGKHSFLLESVVGGERFGRYSFIGLPARTLLRATGFGADAKTEVVRDGVVIETDHGNPLDFIAAYQQRFKVALRPGLPRFCGGLAGYFGYDAVRHIEKKLEKTCPPDTLGCPDILLLQCEELAVIDNLSGKLYLIVYADPAQPEAYANGKKRLRELREALKYSVSAPVVKPSQGYPAERDFAKADYLKAVDRAKELIAAGDFMQVQVGQRIKKRYTESPLSLYRALRSLNPSPYMYYYHFGDFHVVGASPEILVRQENTVEGTKVTIRPLAGTRPRGATPEQDKATETELITDPKERAEHVMLIDLARNDIGRIAKIGTVKVTEAFAVERYSHVMHIVSNVEGMLVDGMTSMDVLKATFPAGTLTGAPKVHAMELIDQLEPTKRGIYGGACGYLSYAGDMDVAIAIRTGIIKDQTLYVQAAAGVVADSVPEMEWRETEHKARALLRAAELVEEGLE
>taeniospralis_NBRC_102512~NZ_BCWR01000019.1_221 | aligned:1-499 (499)
MITELEFKSLAQQGYNRIPLMVEAFADLETPLSLYLKLAHGRGDGKYSFLLESVVGGERFGRYSFIGLPARTLLRASGFGAEATTEVVRDGLVVETNHGNPLDFIAAYQQRFKVALRPGLPRFCGGLAGYFGYDAVRYIEKKLENTCPPDTLGCPDILLLQCEELAVIDNLSGKLYLIVYADPAAPEAYANAKKRVRELKEALKYSVSAPVVKPSQGHPAERDFAKADYLAAVERAKELIAGGDFMQVQVGQRIRKRYTESPLSLYRALRSLNPSPYMYYYHFGDFHVVGASPEILVRQEQVDDGQKVIIRPLAGTRPRGATPEKDKATEVELVNDPKERAEHVMLIDLARNDIGRIAKIGSVKVTEAFAVERYSHVMHIVSNVEGTLVDGMTNMDVLKATFPAGTLTGAPKVHAMELIDQLEPTKRGLYGGACGYLSYAGDMDVAIAIRTGIIKDQMLYVQAAAGVVADSIPEMEWRETEHKARALLRAAELVEEGLE
>flava_NBRC_102514~NZ_BCTF01000027.1_38 | aligned:1-604 (606)
MSRRSPLIASLDFPDTAPGALPDARLRLRFEQPLAVIEAWSLDQVLPAIAQVQAHAAAGRWCVGGLAYEAAPAFDPALPVRSADPRWPLVWFGVYDTPSETPDVQPPAADPVDWRMDWDRPRYLQQADAARQAMAAGECYQINLTTALQGALDGDPVGWMDALRRHQGSGYLLRLADGERQVLSASPELFFDWQPNLQGGRLCCRPMKGTAARESDPALDRAARDALQASAKERAENVMIVDLLRSDMGRLAQTGSVRVERLLEVEAWPTVWQMTSTLTATARPDTSLGDVLTALFPCGSVTGAPKRRAMHHIAALEDAPRGFYCGALGVVRPGGHATFNVPIRTVCLDRPDSGASDDGWHARYGVGSGLTVCADPAAEWRELMTKSRHLHRIGEPFDLLETLRLDHGRYWLLPHHLDRLRESAAHFGHGFDPLAVDGALEAVREAHPEGLWRVRLLLDASGRADAQAYAMTETPSPVRVALAPSALNTEEALQEFIQHKTTRRAHYEALAPTNLAVFDHLLFNQRGELTEFTRGNVAIQLDGQWWTPALACGLLPGTYRRELLAQGRLQEAVIPVERLAQAQGLGFFNGLRGWLDAALDPAPPLG
>palleronii_NBRC_102513~NZ_BCTJ01000048.1_18 | aligned:1-588 (589)
MHARLAFEAEGLARHGALQLSFGAPRTVLQAHTLAEVSPVIEAAEAAAAAGAWVVGWLAYEAAPAFDTALPTHPPEHGPLAWFGVHDAPLPSSDPPTPSTPSEVAMRAAWDQTPCARAEFDTALAAIDRAIAAGEVYQVNHTARWHGSLREGQALDLFEALRREQPGAYAAYLDSGEQQVLSLSPELFFDWDGNEVLTRPMKGTAPRGQGALADAAQAAQLVASPKERAENVMVVDMLRNDLARVALPGTMQVPALFEARALPTVWQMTSDVRARTRPGTRLFDLLQALFPCGSITGAPKRQAMRRIVQHERGPRGVYCGAVGVLRPGGGATFNVGIRTVVARGEALSLGVGSGVTAGSVARAEWREWQHKAAFAMRAAEPFELLETLLLEDGQWRHAARHGERMAQSALCFGFAWTPRAWHDALQALADTHAVGAWRVRVLCTRDGGVRATAHAMAPTPGPVRLVLAAQPFAAAHSAFVRHKTTRRAAYEAAERVMPGVYDTLLWNDDGELTECTRGNVALRLAGDDAGWVTPALDCGLLPGIGRQVALEEGRVREAVVPVHALAQLREIAFFNSLRGWLPAALDAGV
>pseudoflava_NBRC_102511~NZ_BCWQ01000012.1_65 | aligned:1-606 (606)
MSRRSPLTASLDFPDTAPGALPGARLRLRFEQPLAVIEAWSLDQVRPAIEQVQAHAAAGRWCVGGLAYEAAPAFDPALSVRPADPRWPLVWFGVYDAPLDVPAGEPPAPVPVDWRMDWDRPRYLKQADTARQTMAAGECYQINLTTALQGALGGDPAGWMDELQHHQGSGYLLWLGDGVRQVLSASPELFFDWQPGPQGGRLCCRPMKGTAARESDPVLDRAAREALQASDKERAENVMIVDLLRNDMGRLAQTGSVRVDRLLEVEAWPTVWQMTSTLTASALPDTTLGDVLTALFPCGSVTGAPKRRAMHHIAALEDAPRGFYCGALGVVRPGGHATFNVPIRTVCLHRPGSGASDDGWHARYGVGSGLTVCADPAAEWRELMTKSRHLHRIGEPFDLLETLRLEHGRYWLLPHHLDRLRESAAHFGHVFDPSAVDGALEAVRQAHPQGLWRVRLLLDASGRAEAQAYAMTETPSPVRVALAPSPLNTEEALQEFIQHKTTRRAHYEALAPTDPAVFDHLLFNQRGELTEFTRGNVAIQLDGQWWTPALACGLLPGTYRRELLAQGRLQEAVIPVQQLAQAQGLAFFNGLRGWLDAALDPAPPPR
>A37~NZ_MUNZ01000084.1_12 | aligned:1-603 (613)
MRAFIDFPDTASHAVPGDRFQASFGDAIEVIEAWSMAEVLSAMERVRAQADAGRWCVGGLSYEAAPAFDTALPTRAPDTDWPLVWFGVYEAPLASPTPLSATRGTAHWTLPESRAHYLAQVDQAQQAMAAGEAYQINLTTALKGTLTGEPSAWMRALRERQPEGYLLWLDGGQRHVLSASPELFFDWQPDAQGGRLSCRPMKGTARREADPALDAAARERLLASAKERAENVMIVDLLRNDLNRIARPGSVRVDRLMAAEAWPSVWQMTSSLSAQARAGTTLTDVFRALFPCGSITGAPKRQAMRWIQRLESGPRGIYCGALGVVRPGGHASFNVPIRTLTLQRTDTTTEWQARYGVGSGLTVCADPAAEWDELMTKSHLLHRVSEPFSLLETLRLEDGVYWLLERHLRRLQDSARHFGYACDRSALEDRLAELAPEHSKGLWRVRLTLDAQGVIDIQAFAMTETAQPVRVALAPAPLPTSGALQEFIRYKTTRRAHYEALAPTDPGVFDHLLINERSEITEFTRGNVALRLDGVWLTPALSSGLLGGTYRAELLAEGRLQEAVLTLGDLARSDGLAFYNGLRGWLSAEVMTDGQTPPATAASLPGSGHLPTS
>H7_H7~NZ_MCIC01000012.1_321 | aligned:1-606 (606)
MSRRSPLTASLDFPDTAPGALPGARLRLRFEQPLAVIEAWSLDQVRPAIEQVQAHAAAGRWCVGGLAYEAAPAFDPALPVWPADPRWPLVWFGVYDAPSEAPAAQPPAAAPVDWRMDWDRPHYLQQADTARQAMAAGECYQINLTTVQQGTLGGDPAGWMDELQHHQGSGYLLWLGDGVRQVLSASPELFFDWQPGPQGGRLCCRPMKGTAARESDPVLDRAAREALQASDKERAENVMIVDLLRNDMGRLAQTGSVRVDRLLEVEAWPTVWQMTSTLTASALPDTTLGDVLTALFPCGSVTGAPKRRAMHHIAALEDAPRGFYCGALGVVRPGGHATFNVPIRTVCLHRPGSGASDDGWHARYGVGSGLTVCADPAAEWRELMTKSRHLHRIGEPFDLLETLRLEHGRYWLLPHHLDRLRESAAHFGHVFDPSAVDGALEAVRQAHPQGLWRVRLLLDASGRAEAQAYAMTETPSPVRVALAPSPLNTEEALQEFIQHKTTRRAHYEALAPTDPAVFDHLLFNQRGELTEFTRGNVAIQLDGQWWTPALACGLLPGTYRRELLAQGRLQEAVIPVQQLAQAQGLAFFNGLRGWLDAALDPAPPPR
>IBVHS2~NZ_NFUT01000006.1_194 | aligned:1-538 (550)
MGFLAYEAAAAFDAALPAHPPQPGLPLAWWAVYPSQSTADRTEPIEPADPDAVSATWTEGLSRPRFDADLAALHQAIADGEVYQVNHTTLLHGALQTGRAWDLWAALRREQPGGFGAWIDGGDWQVLSASPELFFDWNRRQLLMRPMKGTAARGADADADAASAAALRASPKERAENVMIVDLVRNDVSHVAEPHSVRVPRLFHLEPLPTVWQMTSDVQATTRSGTGLWQVMQALFPCGSITGAPKRQAMHHIRQREPAARGVYCGAIGVLRPGGGATFNVAIRTVLARGMPGGTVLQAGVGSGITGDAQPDAEWLEWQHKRRFIERASQPFELLETLALQDGVLRHRAAHLARMASAARHFGFAWQPSDVEACLAALAAAQAQGLWRVRLTLGRDGRPQATAVAMPATPAEVLLVLDDRPLAEAHGEFVRFKTTRRAHYDAAAARHPGAFDVLLWNEAGELTECTRANIALCIDGRWLTPPPGSGLLGGVGRAVALAEGRVREAVLTLADLDRASAVACFNSLRGWMPARLQRAGGTRMVGLASGSRSG
>PML113~NZ_MIYM01000001.1_186 | aligned:6-586 (586)
MSAEGVHARLAFAASGLASHAALRLDFGAPRAVLRADALSGLVPVIEAAQAAARQGAWVVGWLAYEAAGAFDPALATHVPEGPLAWFGVHDAPLSMDTDPPRDPPAVRAHWADAPGVRADFDTALAALLQAIEAGEVYQVNHTARWRGELHEGRALDLFERLRCEQPADYAAYVDGGGQQVLSLSPELFFDWDGDQVLTRPMKGTAPRGLDPREDAAQAARLVACPKERAENVMVVDLLRNDLSRVARPGSVAVPSLFDARPLPTVWQMTSDVRARTRPGVALVDLLRALFPCGSVTGAPKRQAMRRIVQHEAGARGVYCGAVGVLRPGGGATFNVAIRTVVVRERALTLGVGSGVTSGSRARAEWREWQHKGAFAVRAAEPFELLETLLLEDGRWRHEPRHRARMAGSARHLGFAWTEEAWSRALRALVEAHSTGPWRVRVLCRSDGRVWATAHAMATSPTPVRLRLAERPFAAAHSPFVRHKTTRRTHYEAAERVAPGVFDTLLWNDDGELTECTRGNIALRFDGGWVTPALDCGLLPGIARQLALDEGRLREAVVPLSALERVREWAFLNSLRGWLPAVLDGR
>taeniospralis_NBRC_102512~NZ_BCWR01000015.1_248 | aligned:1-604 (604)
MRAVIDFPDTAPQAVSGGRLRASFDQPIEVVETWSLADVIEAVERVQAHAEAGRWCVGGLAYEAAPAFDASLPVQAPDPRWPLVWFGVYEAPLTTPLPWSDRPRAAHWTLPESRAHYLAQVERAQQAMAAGDCYQINLTTALAGTLTGEPSAWMQALRARQPEGYLLWLDGAHRHVLSASPELFFDWQPDAQGGRLQCRPMKGTAGREGDPVLDAAARERLLASAKERAENVMIVDLLRNDLNRIARPGSVRVNRLMEAEAWPSVWQMTSSLSAQARGGTTLTDVFRALFPCGSITGAPKRQAMRWITRLESGARGFYCGALGVVRPGGHATFNVPIRTLTLHHDPVTPSAWLARYGVGSGLTVYADPASEWDELMTKSHLLHRVSEPFSLLETLRLEDGEYWLLERHLQRLQDSARHFGYPCDPSVLRERLSRQAEGHTKGLWRVRLTLDAQGAIEVQAFPMADTAQPVRVALAPAPLPTGGELQEFIRYKTTRRAHYEALAPIDPAVFDHLLVNERGEITEFTRGNVALRLDGVWLTPALSSGLLAGTYRAALLTEGRLGEAVLTTGDLARAQGLAFFNGLRGWLEAELLPGADAPPEAAST
